# Supplementary material for: Levels of Moral Distress among Health Care Professionals Working in Hospital and Community Settings: A Cross Sectional Study
Source: Healthcare (Basel). 2021 Dec 3;9(12):1673. doi: 10.3390/healthcare9121673 (PMC8701919; doi:10.3390/healthcare9121673)
Supplement: Supplementary file 1 [file healthcare-09-01673-s001.zip]

Archive with 1 entries (1 files):
- healthcare-1494422-supplementary.pdf
